# Supplementary material for: Heterocycles and a Sorbicillinoid from the Coral-Derived Fungus Penicillium chrysogenum
Source: Mar Drugs. 2024 Nov 15;22(11):517. doi: 10.3390/md22110517 (PMC11595424; doi:10.3390/md22110517)
Supplement: Supplementary file 1 [file marinedrugs-22-00517-s001.zip]

Archive with 1 entries (1 files):
- marinedrugs-3301566-supplementary.pdf
